# Supplementary material for: Impact of meteorological factors on the incidence of bacillary dysentery in Beijing, China: A time series analysis (1970-2012)
Source: PLoS One. 2017 Aug 10;12(8):e0182937. doi: 10.1371/journal.pone.0182937 (PMC5552134; doi:10.1371/journal.pone.0182937)
Supplement: S1 Table — (XLSX) [file pone.0182937.s003.xlsx]

## Sheet: Sheet1
Year	Month	Number of bacillary dysentery cases	Temperature(°C)	Rainfall(mm)	Wind speed(m/s)	Vapor pressure(mmhg)	Relative humidity(%)
1970	1	1438	-5.53871	0.00967742	2.36774	1.73226	43.3548
1970	2	1245	-2.03929	0.246429	2.51071	2.4	49
1970	3	2371	1.93871	0.432258	3.57097	3.1	46.0968
1970	4	3361	13.59	0.916667	3.77	7.58667	50.0667
1970	5	8624	19.6581	1.53871	2.8871	13.1613	59.9355
1970	6	9547	22.8167	2.22333	1.86667	18.5767	69.0333
1970	7	12484	24.829	8.24839	1.7871	26.2516	84.2258
1970	8	12118	23.7806	4.29677	1.60645	24.9194	84.7742
1970	9	6765	18.9467	0.84	2.16667	15.3667	70.7
1970	10	3954	12.9677	0.658065	2.15161	10.4355	69.0645
1970	11	2532	2.99667	0	3.38	4.48667	56.6333
1970	12	2076	-3.08387	0	3.18065	2.29677	48.3871
1971	1	1602	-4.25161	0	3.84839	1.80968	39.9355
1971	2	1779	-2.85	0.114286	3.90714	2.37857	46.2857
1971	3	2327	1.63548	0.758065	4.01935	4.21935	61.4516
1971	4	2536	12.9833	0.0233333	3.78333	7.51	51.5667
1971	5	7464	19.8323	0.63871	3.45484	12.6581	55.2581
1971	6	8426	23.8067	4.52	2.75	19.38	68.1
1971	7	16324	25.6516	4.96774	2.2	27.8032	84.3871
1971	8	14649	23.7968	3	1.55806	24.429	83.8387
1971	9	7376	19.2367	2.41333	1.91	15.85	71.9
1971	10	4798	12.4871	0.177419	2.45806	8.43226	59.9677
1971	11	3405	6.14667	0.116667	2.78333	6.74	68.7667
1971	12	2819	-3.81613	0	4.07419	1.97097	42.7742
1972	1	2377	-4.87097	0.46129	2.76129	2.74839	64.8387
1972	2	1880	-3.92759	0.3	3.48966	2.9	63.5862
1972	3	2681	5.14839	0	3.88387	4.40968	50.7419
1972	4	3484	13.8067	0.156667	4.00667	7.01333	46.2
1972	5	10047	18.2065	0.212903	3.98065	10.2484	50.4516
1972	6	49482	25.4633	0.65	3.28	16.07	51.6333
1972	7	73966	27.0935	5.37742	2.89677	22.3452	64.9032
1972	8	35191	23.8065	1.32258	2.35484	22.4387	75.8387
1972	9	15213	18.47	2.61667	2.62667	15.1467	70.8
1972	10	7389	12.0968	0.829032	3.07742	8.41613	60.2581
1972	11	4020	3.41	0.283333	3.68	5.15667	58.9
1972	12	3723	-1.96774	0	2.96452	2.73871	50.9677
1973	1	2866	-4.07742	0.677419	2.48387	2.90968	63.871
1973	2	2412	-2.35714	0.0892857	3.26786	3.29286	63.3571
1973	3	3438	6.55806	0.283871	3.73226	4.80645	52.4194
1973	4	4282	14.52	0.176667	4.18333	8.18333	49.9667
1973	5	11541	18.8323	0.790323	3.53226	11.6548	55.3226
1973	6	37913	22.2467	1.79667	2.52	19.14	73.1
1973	7	60063	24.7323	9.36452	2.27097	25.871	83.4194
1973	8	26835	24.3742	5.94516	1.80968	25.4323	83.9677
1973	9	13872	19.2967	2.23333	1.62333	17.42	78.7333
1973	10	7215	11.2	1.0129	2.77742	8.40968	64.2903
1973	11	3430	4.42	0.306667	3.45	4.61333	56.1333
1973	12	2912	-1.67742	0	4.36129	1.93548	36.9677
1974	1	2304	-4.16774	0.0129032	2.66129	2.08387	46.5161
1974	2	2209	-2.04286	0.0571429	4.03929	2.15	42.1071
1974	3	3127	3.92581	0.0387097	4.24839	3.62581	45.4194
1974	4	4016	13.58	0.146667	4.39333	6.29333	42.6667
1974	5	12391	19.3323	0.896774	3.06452	11.8806	54.2258
1974	6	35714	23.3467	0.853333	2.94	16.1033	58.6
1974	7	97203	25.0032	8.00968	2.17742	26.1452	83.3871
1974	8	49046	24.4516	3.14839	1.62258	24.6452	81.0645
1974	9	18649	18.9667	1.38	1.95	15.5133	71.2667
1974	10	7289	10.9581	0.322581	2.87742	7.76774	59.5806
1974	11	3513	3.38333	0.13	2.43333	5.11	65
1974	12	2678	-3.56774	0.403226	2.76452	2.63548	56.6452
1975	1	2498	-3.31935	0.00322581	2.49032	2.33548	50.7742
1975	2	1998	-1.95	0.0107143	3.33214	2.07857	42.1786
1975	3	3273	6.19032	0.0548387	3.56774	4.10323	46.2903
1975	4	4402	14.6533	0.0133333	3.37333	8	49
1975	5	14530	19.1129	0.364516	3.03226	11.9161	55.5806
1975	6	68845	24.03	1.85	2.52667	19.2633	66.7
1975	7	103774	26.2484	6.2	2.34839	24.5452	73.4194
1975	8	28878	25.0129	3.52903	1.42258	25.1516	80
1975	9	17991	20.66	0.456667	1.78333	17.1733	72.7333
1975	10	8942	13.1581	0.0516129	2.03226	9.97097	66.5484
1975	11	3317	5.45	0.22	2.24333	6.08333	64.6333
1975	12	2570	-2.7	0	3.13871	2.11613	42.4194
1976	1	2133	-3.70323	0	3.73548	1.45806	32.0645
1976	2	2273	0.0448276	0.389655	2.51379	3.86207	64.1379
1976	3	3136	3.91613	0.129032	3.74516	4.17419	53.7742
1976	4	3487	11.39	0.0233333	3.52667	7.15333	54
1976	5	8503	18.8935	0.248387	3.8129	10.3129	45.9355
1976	6	21452	22.4333	4.79	3.08333	17.52	66.4
1976	7	62039	23.8065	5.15161	1.71613	25.3097	85.5161
1976	8	40932	22.971	8.83226	1.52903	23.3323	84
1976	9	14926	19.17	1.31667	1.88667	16.6767	76.2333
1976	10	6640	11.6032	1.22258	1.9871	10.5419	76.7742
1976	11	2315	2.01	0.126667	3.24667	4.08	56.3
1976	12	1869	-2.42258	0.0612903	3.29032	2.99677	54.8387
1977	1	1803	-7.59677	0.016129	3.26774	1.3	37
1977	2	1611	-2.23571	0.0642857	3.43929	1.79643	33.3571
1977	3	2417	6.05161	0.148387	3.44194	4.63226	49.0323
1977	4	2759	14.3067	0.503333	3.21667	8.09333	49.9333
1977	5	7894	18.4548	2.18387	2.79677	13.7516	65.7742
1977	6	15736	22.89	4.63667	2.07333	18.44	68.2667
1977	7	42356	25.8968	8.65484	2.01613	26.5839	80.7742
1977	8	28973	24.0484	3.97419	1.55484	23.8387	80.7097
1977	9	12905	19.6867	0.243333	1.78	15.23	67.0667
1977	10	3961	13.2677	4.27419	2.13548	10.8097	70.8387
1977	11	1963	4.62	0.113333	2.57667	5.58	65.1
1977	12	1372	-0.841935	0.525806	1.96129	4.10968	71.6452
1978	1	1229	-3.50968	0	3.50323	1.9129	41.6774
1978	2	1166	-2.28571	0.228571	3.46429	2.79643	54.3214
1978	3	1890	4.62903	0.225806	3.29677	4.10645	50.2903
1978	4	2218	14.0067	0.106667	4.11667	6.62667	42.8
1978	5	7293	18.4871	1.19677	2.41613	13.5355	63.9355
1978	6	24299	24.6933	3.53	2.35	18.5833	61.3667
1978	7	45426	25.8258	3.7	1.76452	26.1323	79.7097
1978	8	23485	23.8903	9.33871	1.69677	24.5065	83.1935
1978	9	8805	19.1967	2.71	1.91667	16.9833	77.7
1978	10	4264	12.0258	0.445161	2.37742	9.04516	63.8387
1978	11	1985	5.01	0.0666667	2.13667	6.21	69.3
1978	12	1596	-2.64839	0.125806	2.56129	3.28387	67.0323
1979	1	1445	-4.17742	0.0193548	2.7	2.25484	52.3226
1979	2	1311	-0.485714	0.792857	3.40357	2.70714	49.6786
1979	3	2209	4.61935	0.348387	2.84516	4.79032	58.8387
1979	4	2435	10.4967	2.48	3.46333	7.46333	59.9
1979	5	6272	18.4	1.3	2.65484	12.5452	59.6452
1979	6	10609	22.5167	4.48667	2.17333	19.4033	72.4333
1979	7	27873	25.071	7.35806	1.8129	25.7677	81.8065
1979	8	29113	23.5581	6.15484	1.85161	23.6032	80.9677
1979	9	12460	18.27	0.14	2.01333	13.9867	68.0333
1979	10	5443	13.829	0.151613	2.30968	9.55484	62.6452
1979	11	2513	2.50667	0.0166667	3.33333	4.07333	49.3
1979	12	2002	-1.5871	0.232258	2.13548	3.34194	61.9032
1980	1	1902	-4.45484	0.0193548	3.17097	1.61613	36.9677
1980	2	1547	-2.89655	0.306897	3.07586	2.55172	45.8276
1980	3	2270	4.19032	0.470968	2.73226	4.68065	59.1935
1980	4	2928	10.5033	0.793333	4	6.32	51.9
1980	5	6970	19.3258	0.858065	3	12.2548	54.2581
1980	6	11341	24.2467	3.78333	2.32667	21.3833	72
1980	7	37306	26.2839	0.987097	1.94516	25.2452	75.0323
1980	8	36965	23.6645	3.16774	1.33548	23.9774	83.2903
1980	9	14688	18.24	0.883333	1.86	13.49	66.4
1980	10	6321	11.4452	1.09677	1.92581	9.92258	71.871
1980	11	3024	6.02667	0	2.02333	5.94667	64.1667
1980	12	2338	-3.85484	0.109677	2.85806	2	43.1613
1981	1	2040	-4.79355	0.0258065	2.40968	1.54194	37.3548
1981	2	1759	-1.38571	0.0821429	3.14643	2.03571	37.25
1981	3	2889	7.21613	0.106452	2.61935	4.22258	43.0323
1981	4	3385	16.0133	0.35	2.97333	6.98667	42.4
1981	5	8073	20.4871	0.451613	2.99355	9.98065	42.5806
1981	6	20721	25.38	0.646667	2.51667	16.7533	54.3333
1981	7	5168	27.7968	5.5129	2.0129	26.7032	72.6774
1981	8	29799	24.8032	3.30645	1.9	22.2613	72.6774
1981	9	17273	20.31	1.60667	1.84333	16.35	69.2
1981	10	7209	11.3032	0.483871	2.59032	6.79355	50.4839
1981	11	3357	2.3	0.173333	2.39333	3.52333	49.3667
1981	12	2617	-1.35484	0.0354839	2.44194	2.30323	43.5161
1982	1	2140	-4.31935	0.0483871	2.45161	1.90323	43.129
1982	2	2207	0.435714	0.132143	1.90714	3.18571	49.9286
1982	3	3397	6.98387	0.00967742	3.11935	4.33871	42.5806
1982	4	4171	15.56	1.26	2.95667	7.60333	43.7333
1982	5	8189	21.571	0.425806	3.34839	11.2258	43.6774
1982	6	19463	23.83	4.67333	2.86	17.4133	62.1333
1982	7	40072	24.9645	6.69032	2.48065	22.5548	72.8065
1982	8	30153	25.8484	3.85161	1.73548	24.1581	73.0968
1982	9	14034	20.33	0.23	2.73667	13.18	55.9667
1982	10	9512	14.8419	0.274194	1.87742	11.3839	66.9355
1982	11	4531	5.08	0.183333	2.49333	4.72333	54.6667
1982	12	3119	-1.50323	0	3.04839	2.07742	40.0645
1983	1	2672	-2.86774	0	2.47419	2.03226	42.3548
1983	2	2320	-2.08571	0.0214286	3.25	1.84643	34.6429
1983	3	3249	6.83548	0.196774	3.29677	4.04839	41.8065
1983	4	4082	14.72	2.63333	3.58	7.31	43.6667
1983	5	10039	21.1677	1.05806	2.45806	14.5871	59.4516
1983	6	14626	25.43	2.21667	2.25667	16.78	53.7667
1983	7	31960	27.3258	0.854839	1.94194	22.9452	64.871
1983	8	37007	25.0258	7.26452	1.76129	23.0935	73.7419
1983	9	20937	21.5567	1.12667	1.77	17.4367	69.2333
1983	10	11066	12.9613	0.554839	1.63871	9.47742	65.0323
1983	11	4324	5.70667	0.0733333	2.42	4.86	51.9667
1983	12	2905	0.0548387	0	2.09677	2.55484	42.0968
1984	1	2286	-4.47419	0	2.22258	1.4	31.8387
1984	2	2328	-2.46207	0.0103448	2.68276	1.61379	31.9655
1984	3	3123	3.86774	0.0483871	3.16452	2.75806	34.6774
1984	4	4235	13.0067	1.18667	2.74667	7.85	53.5667
1984	5	8814	20.6387	0.254839	2.35484	12.4516	53.6452
1984	6	12393	25.11	1.47	2.7	17.6	58
1984	7	32209	26.9194	1.93548	2.33548	23.2355	67.4839
1984	8	33580	25.4065	8.95161	2.00323	23.3387	72.5161
1984	9	18062	19.8767	1.22333	1.98333	14.3533	63.9667
1984	10	8407	13.3032	0.464516	1.96774	9.02258	60.1613
1984	11	4267	4.83667	0.246667	2.04	4.62333	55.5
1984	12	2643	-3.11935	0.109677	2.74516	2.3129	44.3226
1985	1	2026	-4.70645	0.0483871	2.4129	1.65806	39.1935
1985	2	1817	-1.92857	0.267857	2.60714	2.80357	50.7143
1985	3	2314	3.42903	0.251613	2.97742	3.06452	39.6129
1985	4	3643	14.75	0.453333	2.90333	6.67333	42.4
1985	5	7642	19.5419	0.790323	2.37419	13.6677	62.3871
1985	6	10911	24.1533	1.06667	2.18	18.9133	64.4
1985	7	24448	25.5194	9.33871	1.4129	25.129	78
1985	8	24330	25.0032	9.60323	1.4129	25.3323	80.8387
1985	9	11686	18.59	1.28	1.73333	14.6467	68.6667
1985	10	7254	13.771	0.122581	1.86129	9.83548	63.5806
1985	11	3031	3.77	0.153333	2.45667	4.08333	49.2
1985	12	2040	-3.62581	0.00322581	2.50645	1.97419	42.2258
1986	1	1892	-3.66774	0	1.90645	1.75161	37.871
1986	2	1618	-1.81071	0.196429	2.36786	2.05357	37.5
1986	3	2246	6.90323	0.545161	2.32581	4.68387	48.0968
1986	4	3048	15.0067	0.03	3.10667	6.04333	36.7333
1986	5	7758	21.3129	0.16129	2.45484	11.6581	48.129
1986	6	10980	25.26	6.77333	2.68333	17.54	57.8333
1986	7	25462	25.0935	5.25484	2.00323	24.4613	77.5806
1986	8	17872	24.5419	4.60323	1.91613	22.0903	73.4839
1986	9	8408	19.78	3.81	2.09	14.6067	64.5667
1986	10	4664	11.3613	0.132258	2.06774	8.40323	61.2581
1986	11	1991	3.36333	0.203333	2.50333	3.49667	46.2667
1986	12	1616	-1.65484	0.119355	2.32903	2.56452	48.0323
1987	1	1544	-3.63548	0.13871	2.68387	2.32903	52.5161
1987	2	1381	0.146429	0.0857143	2.86429	2.51071	41.6071
1987	3	1799	4.12903	0.419355	3.01613	3.85161	48.2258
1987	4	2395	13.4633	1.39333	2.54333	9.35333	60.4
1987	5	5516	19.8871	2.08387	2.80968	12.7742	56.0645
1987	6	5846	23.3133	3.04	2.39667	17.79	63.5
1987	7	9469	26.5548	4.22258	2.14194	24.1742	70.7097
1987	8	13591	24.8419	7.95161	1.75484	22.8419	74.3871
1987	9	12802	21	1.54	2.11667	16.13	65.3333
1987	10	7368	13.671	0.132258	2.38387	9.38065	57.871
1987	11	2186	3.94667	1.18	2.26	4.64667	57.5333
1987	12	1337	-0.287097	0.112903	2.29032	2.99355	50.7419
1988	1	1055	-2.90323	0.0290323	2.70968	1.99677	41.3871
1988	2	1049	-1.4	0.0448276	2.83793	1.71034	31.2069
1988	3	971	4.36774	0.287097	3.08387	3.53548	41.5161
1988	4	1367	14.97	0.273333	3.69333	5.18333	31.4
1988	5	3562	20.1452	1.20645	2.90645	10.8742	48.4194
1988	6	5135	24.9133	2.06	2.23667	18.3767	60.9
1988	7	12259	25.8581	8.99032	1.88387	25.7258	78.0968
1988	8	12688	24.4419	6.58065	1.8129	23.7935	78.0323
1988	9	7222	21.17	1.62667	1.74667	17.53	71.6667
1988	10	4046	14.0613	0.735484	1.44516	9.54839	61.1613
1988	11	1732	6.85333	0	2.27667	3.69	38.7333
1988	12	1048	-0.206452	0.016129	1.86129	2.43548	41.2581
1989	1	855	-1.99355	0.254839	1.59355	2.76452	53.6452
1989	2	675	1.60357	0	1.825	2.95	44.2143
1989	3	872	8.41613	0	2.94194	3.15806	30.3548
1989	4	1201	16.0633	1.18333	2.14667	7.41	41.9333
1989	5	2662	21.1097	1.06774	2.4871	11.7839	48.9355
1989	6	4349	24.7633	1.3	2.16667	16.36	55.5667
1989	7	8687	25.7097	4.02581	1.91935	22.2839	69.4194
1989	8	8168	25.1032	3.36129	1.59032	21.4613	68.7742
1989	9	5584	19.3433	2.96	1.41333	14.75	67.1667
1989	10	2293	13.7935	0.148387	1.51935	8.78065	56.8387
1989	11	991	4.62333	0.0833333	1.79	4.63	51.6
1989	12	630	-0.241935	0.0580645	1.40645	3.35484	56.9677
1990	1	615	-4.93871	0.151613	2.03548	1.84194	42.9032
1990	2	558	-0.571429	0.771429	1.425	4.16786	70.4643
1990	3	832	7.6129	1.30645	1.8	5.52581	54.5806
1990	4	1175	13.6533	1.99	2.61667	6.85667	45.3
1990	5	2154	19.5903	3.85806	2.29355	12.3839	56.6129
1990	6	3346	24.81	0.133333	1.85667	17.0433	56.2667
1990	7	7687	25.629	7.19355	1.55484	25.6258	78.5484
1990	8	10643	25.4484	5.06452	1.35161	24.5548	76.4839
1990	9	6261	20.2333	2.10333	1.68	16.5133	70.1667
1990	10	3066	15.2581	0.00967742	1.46129	10.2742	62
1990	11	1137	6.44	0.12	1.94	5.66	57.7
1990	12	693	-0.803226	0.00645161	2.07742	2.48065	42.9677
1991	1	523	-2.33871	0.00967742	1.71613	2.34516	45.4194
1991	2	489	0.0607143	0.0285714	2.21786	2.6	42.1071
1991	3	605	4.35484	0.809677	2.1871	4.62581	57.3226
1991	4	891	13.88	0.57	2.62333	7.27	48.6
1991	5	1806	19.8839	1.79677	2.39677	11.8129	51.7097
1991	6	3558	24.1067	7.87667	1.84333	18.3367	63.3
1991	7	8625	25.8548	6.3871	1.80968	24.1387	73.7097
1991	8	7224	27.0677	4.02258	1.70323	25.6935	72.871
1991	9	5305	20.41	2.4	1.49667	17.2	72.2667
1991	10	2453	13.7516	0.393548	1.95806	8.74839	54.7419
1991	11	912	4.62333	0.0333333	2.60333	3.98	48.8
1991	12	583	-1.84516	0.151613	2.29355	3.04516	57.4516
1992	1	534	-1.09677	0.0225806	2.13871	2.54194	46.7742
1992	2	458	1.81034	0	2.37931	2.06552	30.3103
1992	3	680	6.67742	0.109677	2.51613	4.19355	43.871
1992	4	940	15.4833	0.35	2.70667	6.08333	36.4667
1992	5	2075	20.5484	1.70323	1.96452	12.0935	52.6774
1992	6	3784	23.5333	2.31333	1.92333	16.2033	58.6
1992	7	6210	26.7903	4.96452	1.57419	22.1677	65.129
1992	8	5778	24.6097	4.56129	1.76452	23.2065	76.1935
1992	9	2949	20.5333	1.81667	2.4	14.9333	63.1
1992	10	1398	12.1548	1.22903	2.10645	8.64516	61.871
1992	11	571	3.39	0.556667	2.41333	4.35333	54.9333
1992	12	382	-0.293548	0.00322581	2.20323	3.3871	57.2581
1993	1	299	-3.65484	0.119355	2.54839	2.24839	48.7419
1993	2	295	1.58929	0.0535714	2.44643	2.85714	42.0357
1993	3	447	8.10323	0.00967742	2.45806	4.2871	40.4839
1993	4	552	14.0267	0.563333	3.09333	6.13	38.6
1993	5	1666	21.4548	0.277419	3.35806	10.9355	44.9355
1993	6	3286	25.4233	1.30667	2.50667	17.4733	57.4
1993	7	5686	25.1968	6.65806	2.09677	23.8613	75.9032
1993	8	4637	25.2258	5.1129	2.08387	22.3355	71.3871
1993	9	2167	21.3167	0.61	2.64	14.75	58.6
1993	10	1230	13.8645	0.319355	2.16774	8.70323	54.4839
1993	11	581	3.65333	1.44667	2.44667	5.25	60.2667
1993	12	352	-0.767742	0	2.95806	2.29677	40.129
1994	1	357	-1.56774	0	2.81935	2.16452	40.6129
1994	2	271	0.810714	0.178571	2.46071	3.11071	50.8571
1994	3	367	5.55161	0	3.21935	3.00968	33.7419
1994	4	589	17.34	0.0633333	2.75	7.82	41.0333
1994	5	1649	21.0258	2.12903	3.08387	10.7161	45.2258
1994	6	3682	26.7767	0.786667	2.56333	18.62	54.4
1994	7	6925	27.671	14.8129	2.2	27.3097	75.0323
1994	8	6449	26.5161	6.90968	2.01935	26.2613	76.9677
1994	9	3528	21.1133	0.506667	2.26	13.33	53.2
1994	10	1795	14.0871	0.332258	1.81613	8.10645	51.5484
1994	11	790	6.36667	0.423333	1.46	5.87667	64.2667
1994	12	373	-1.3871	0.164516	2.59677	2.83226	51.2903
1995	1	335	-0.66129	0	2.97742	1.67419	29.7419
1995	2	346	2.08214	0.0607143	2.21786	2.51071	37.0714
1995	3	484	7.72581	0.212903	3.02581	3.50323	34.7742
1995	4	960	14.65	0.176667	3.61	5.71667	35.2667
1995	5	2137	19.7677	1.47097	3.06774	9.74194	43.1613
1995	6	3808	24.26	2.29667	2.47333	19.3567	66.2
1995	7	5944	25.8548	6.30968	2.36452	23.9516	73.5484
1995	8	4891	25.3903	3.86774	1.83548	24.8935	78.0323
1995	9	2880	19.0267	3.87667	1.89667	15.6067	70.4333
1995	10	1816	14.4968	0.309677	2.45806	10	59.4839
1995	11	757	7.66333	0.00666667	2.46667	4.17667	41.3
1995	12	371	-0.374194	0.0903226	2.4	2.26774	38.9355
1996	1	358	-2.23871	0.00645161	2.78065	1.65161	32.3871
1996	2	277	-0.403448	0	3.06552	1.26897	21.8621
1996	3	310	6.20323	0.354839	3.45806	3.20968	35.2903
1996	4	693	14.2733	0.206667	3.05	6.46	38.0333
1996	5	1935	21.5613	0.0580645	2.9129	11.1774	44.6452
1996	6	4270	25.3733	1.83667	2.76333	17.3733	56.4
1996	7	7246	25.5258	9.91613	1.96774	24.3645	75.871
1996	8	6056	23.9387	8.06452	1.88387	23.9806	80.9677
1996	9	3844	20.7233	1.09667	2.20333	17.3067	72.3333
1996	10	1566	12.7903	0.993548	1.94516	9.62581	65.7097
1996	11	588	4.17667	0.0866667	2.65333	4.27667	48.4667
1996	12	413	0.864516	0.0935484	2.5129	2.80968	44.3226
1997	1	357	-3.76774	0.158065	2.10323	2.18387	49.1613
1997	2	317	1.3	0	2.49286	2.675	41.25
1997	3	489	8.65484	0.341935	2.72903	5.16452	47.2903
1997	4	952	14.5033	0.58	2.85	7.80333	50
1997	5	2863	19.9516	1.33871	2.82903	11.9742	54.871
1997	6	4447	24.6067	1.18333	2.45333	16.7733	56.6667
1997	7	5796	28.2032	4.50968	2.25484	25.8871	69.4839
1997	8	5673	26.571	2.68387	2.15484	25.371	74.3548
1997	9	3235	18.58	1.47	2.28667	14.4633	68.1
1997	10	1385	14.0194	1.3871	2.90323	7.50968	47.4839
1997	11	536	5.43667	0.07	2.25333	5.97667	65.7667
1997	12	379	-1.51613	0.283871	2.20968	2.98387	55.7742
1998	1	332	-3.88387	0.0419355	2.63871	1.96774	42.9355
1998	2	302	2.36071	0.939286	2.76786	3.275	45.1786
1998	3	495	7.57419	0.13871	2.75484	5.31613	51.2903
1998	4	937	15.02	1.82333	2.63	11.7033	68.4
1998	5	2198	19.8548	1.98387	2.60968	13.7323	61.1935
1998	6	3886	23.5867	4.76333	2.63667	20.0167	71.1
1998	7	5217	26.4774	7.99677	2.01613	26.9484	79.3871
1998	8	5045	25.1419	3.69032	2.05161	23.5677	74.7097
1998	9	4232	22.21	0.156667	1.93	18.8567	71.5333
1998	10	2677	14.7774	1.99355	1.77097	11.0839	65.2581
1998	11	715	3.99	0.376667	1.97667	5.25667	64.4
1998	12	324	0.125806	0.0193548	1.90645	2.99677	50.5484
1999	1	380	-1.63871	0	2.61613	2.05161	38.5806
1999	2	280	2.23214	0	2.86429	2.32143	34.4286
1999	3	400	4.83548	0.167742	2.8871	4.97742	58.7097
1999	4	913	14.3667	1.12333	2.80667	8.94333	57.0333
1999	5	2218	19.5161	1.04516	2.44839	13.1032	58.9355
1999	6	3604	25.35	0.8	2.7	18.3067	60.0667
1999	7	4693	28.1	1.92258	2.10968	24.6968	67.6452
1999	8	5134	25.6452	1.83871	2.0871	23.0387	71.2258
1999	9	3618	20.8633	1.10333	1.92333	17.2233	68.5
1999	10	1448	12.9806	0.377419	2.05806	8.35806	55.871
1999	11	525	5.87667	0.316667	2.18667	5.93667	62.7333
1999	12	359	-0.577419	0.0225806	2.56129	2.57742	45.3226
2000	1	398	-6.43226	0.383871	2.59355	2.12258	55.5806
2000	2	434	-1.50345	0	2.36207	2.11034	40.0345
2000	3	582	8.07097	0.283871	3.40968	3.49677	36.2581
2000	4	975	14.6233	0.61	3.28333	6.51667	39.9333
2000	5	2736	20.3935	1.21613	2.93871	13.4452	57.5161
2000	6	3673	26.67	0.633333	2.41333	17.6433	53.4
2000	7	5239	29.5645	1.98387	2.4	24.2	61.0645
2000	8	5973	25.7194	4.85484	1.97097	24.8774	76.2258
2000	9	3135	21.8367	0.613333	1.77667	16.54	64.4
2000	10	1515	12.6032	1.13548	2.2	9.41935	62.2903
2000	11	518	3.01667	0.323333	2.27333	4.41	59
2000	12	346	-0.625806	0.00322581	2.29677	2.66452	48.2581
2001	1	421	-5.4	0.393548	2.3871	2.32258	56.9677
2001	2	343	-1.51071	0.139286	2.40357	3.36071	61.7143
2001	3	425	7.29355	0	3.35161	3.1129	31.1935
2001	4	810	14.4033	0.48	2.77	7.31667	46.3
2001	5	2435	23.1161	0.16129	2.71935	11.7968	44.4516
2001	6	3416	25.7133	1.52667	2.37667	19.9267	63
2001	7	5236	27.3161	4.14839	1.93871	24.0355	68.2903
2001	8	5894	25.8161	1.60323	2.05806	23.2452	71.4194
2001	9	3539	21.23	0.306667	1.97	15.3467	62.6333
2001	10	1789	13.8323	1.47419	1.6	11.2355	72.6129
2001	11	674	5.29	0.713333	2.12	4.82667	55.6333
2001	12	449	-2.39355	0.0967742	2.3871	2.09032	41.871
2002	1	327	0.0903226	0	2.01935	2.50968	42.4194
2002	2	293	3.36429	0.0178571	2.1	3.10714	43.1786
2002	3	435	9.79355	0.193548	3.2	4.07419	36.2903
2002	4	851	14.14	1.25667	3.20667	7.14333	44.8667
2002	5	2051	21.9387	0.396774	2.39032	11.8484	48.5806
2002	6	2605	23.56	3.45	2.34667	17.7867	63.8
2002	7	3770	27.5161	1.77097	2.13871	24.2194	68.3548
2002	8	4443	25.7387	2.39677	1.95806	24.4129	74.1935
2002	9	3330	20.4867	1.69	2.00333	15.2467	65.7333
2002	10	1503	10.6903	0.729032	2.12903	7.17419	55.5161
2002	11	715	3.38667	0	2.57333	3.42	45.9333
2002	12	507	-2.94516	0.254839	1.82581	3.28387	64.8387
2003	1	565	-3.10323	0.309677	2.32903	2.4871	49.9032
2003	2	538	0.914286	0.103571	2.37143	3.34643	51.5714
2003	3	656	6.33226	1.06129	2.62581	5.28387	56.3226
2003	4	626	15.2933	0.433333	2.86667	8.45	50.2333
2003	5	638	21.0387	0.993548	2.69032	15.0839	62.4516
2003	6	1482	24.7433	2.20333	2.90333	16.92	56.4
2003	7	2501	26.0935	1.86129	2.50323	23.3903	71
2003	8	2811	26.229	1.10323	2.55161	21.971	66.8065
2003	9	2127	20.6333	2.93	2.32333	17.4633	73.0667
2003	10	1205	13.171	2.15484	2.44839	8.64194	58.9032
2003	11	659	3.48667	1.43	2.31	4.85	63.6333
2003	12	562	0.277419	0.00322581	2.36774	2.49677	41.6774
2004	1	651	-2.39677	0.0225806	2.4	1.95484	38.0645
2004	2	437	2.88621	0.303448	3.23103	2.87241	37.5517
2004	3	489	7.77097	0.00322581	3.09032	3.70645	35.7097
2004	4	1201	16.2067	1.23333	2.97333	7.89667	44.4
2004	5	2732	20.3968	1.26129	2.91613	11.1613	49.4839
2004	6	4258	24.8933	2.32	2.61333	18.3367	60.5
2004	7	8390	25.9032	5.87097	2.24839	23.971	73.1613
2004	8	8140	24.8226	1.63548	1.98065	22.3161	72.1613
2004	9	4368	21.1367	2.47333	2.22	16.26	66.7333
2004	10	2517	13.9	0.319355	1.99677	9.21935	59.0968
2004	11	1117	6.42333	0.266667	2.25667	4.83667	50.6
2004	12	990	-0.467742	0.103226	2.49355	3.45484	56.6452
2005	1	984	-2.76452	0.0483871	2.45161	1.94839	40.6452
2005	2	795	-2.86071	0.357143	2.68214	2.35714	46.5357
2005	3	927	6.32258	0.00645161	3.10645	2.88065	30.8065
2005	4	1369	16.4367	0.566667	2.98333	6.08	33.9
2005	5	2854	19.829	2.20645	2.97097	10.8903	48.0323
2005	6	4422	25.6467	2.21333	2.35333	18.7033	59.6
2005	7	7589	27.9	3.1	2.18387	23.6419	65.5806
2005	8	8787	25.9613	3.98065	1.85806	24.5258	73.4516
2005	9	5371	22.0533	0.816667	1.87667	15.1267	59.3333
2005	10	2776	14.9226	0.0580645	1.92903	8.27742	50.0323
2005	11	1025	7.51	0.0133333	1.83	4.52333	45.0333
2005	12	703	-2.54194	0.0322581	2.82581	1.82581	36.0323
2006	1	689	-1.93871	0.0225806	1.87742	2.96774	56.4194
2006	2	582	-0.932143	0.2	2.51786	2.44286	42.8214
2006	3	752	8.01935	0.00322581	2.80323	2.87742	29.1613
2006	4	1083	13.54	0.0333333	2.88667	5.90333	40
2006	5	2307	20.371	1.62258	2.43226	11.5774	50.6452
2006	6	4126	25.9433	1.17	2.40333	16.57	52.2333
2006	7	6216	25.8677	5	2.13548	23.5323	72.0968
2006	8	7852	26.4484	1.53226	1.84839	24.0323	70.7097
2006	9	5256	21.81	0.0366667	2.04667	14.2533	56.1667
2006	10	3671	16.0871	0.483871	1.84516	10.6097	59.2258
2006	11	1441	6.75	0.12	2.06667	5.07	52.7
2006	12	973	-1	0.0967742	2.05161	2.7129	48.9032
2007	1	830	-1.54516	0	2.15484	2.22903	44.0645
2007	2	763	3.7	0	1.92857	3.55	47.0357
2007	3	874	6.25161	1.36452	2.7	5.24839	55.871
2007	4	1200	15.1733	0.0666667	2.72	5.96667	35.4667
2007	5	2909	22.6097	1.55806	2.99355	9.28387	37
2007	6	4264	31.4433	1.53667	2.29333	18.44	56.9667
2007	7	7203	26.929	3.74839	2.01935	24.3097	69.9032
2007	8	8711	31.3742	3.34194	1.85484	23.5613	69.5161
2007	9	5141	22.41	1.67	1.81667	17.0267	65.3333
2007	10	2628	13.629	2.25484	1.87097	9.80968	63.3226
2007	11	1510	5.60667	0.0366667	1.95667	4.89	54.3667
2007	12	1188	0.503226	0.0967742	2.15484	3.12903	51.1935
2008	1	1024	-2.95806	0	2.02581	1.87742	39.8387
2008	2	828	0.627586	0	2.56207	1.83793	30.3103
2008	3	1021	9.27419	0.216129	2.64839	4.20645	38.5806
2008	4	1683	16.39	2.15667	2.68	10.1333	55.7667
2008	5	3121	20.3774	2.22258	2.59355	10.8613	48.2903
2008	6	3402	23.45	4.42	2.14333	19.7133	69.5333
2008	7	3814	27.2129	2.66774	2.03226	24.5677	70
2008	8	3659	26.0355	4.36774	1.84839	22.8161	69.0323
2008	9	2608	20.96	4.03667	1.82667	16.62	67.7
2008	10	1802	14.5516	1.05484	1.66129	9.52258	57.7419
2008	11	1078	6.08333	0	1.99	4.03	44.6
2008	12	783	-0.970968	NaN	2.39677	2.19355	38.5806
2009	1	721	-2.96452	0	2.01613	1.83226	37.2903
2009	2	657	1.04286	0.642857	2.19643	3.21429	51.5357
2009	3	839	7.00645	0.187097	2.69355	3.68387	39.1613
2009	4	1317	15.93	1.15	2.64333	7.48	43
2009	5	2327	22.8903	0.296774	2.75806	11.5871	44.2903
2009	6	2863	26.2233	3.21667	2.61	14.0367	45.1667
2009	7	4163	27.0323	6.49355	2.07742	23.0968	66.4839
2009	8	4657	25.6935	1.99677	1.72903	22.7161	69.9355
2009	9	3353	21.0333	0.876667	1.93	16.1167	66.1667
2009	10	1808	15.3	0.187097	1.82581	8.10323	49.2258
2009	11	804	2.15	0.87	1.93667	4.28333	58.5
2009	12	731	-2.24516	0	2.15806	2.28387	41.7097
2010	1	557	-4.76774	0.335484	2.18387	1.81935	43.2581
2010	2	588	-0.989286	0.1	2.05	2.70357	46.8214
2010	3	624	4.12903	0.712903	2.57419	3.76129	46.5806
2010	4	982	11.22	0.566667	2.91667	5.59667	43.0667
2010	5	1800	21.6968	1.04194	2.6871	10.9516	44.9355
2010	6	2782	24.6933	2.98	2.01	18.14	59.9333
2010	7	3891	28.6032	1.14516	2.02903	24.5935	65.2581
2010	8	4860	26.5065	5.79677	1.89677	21.4355	63.871
2010	9	3622	21.3	2.64667	1.95	15.8633	62.7
2010	10	1848	13.5645	1.90323	1.95806	9.06774	57.5484
2010	11	994	5.77333	0	2.02667	3.95667	44.0667
2010	12	683	-0.958065	0	2.91613	1.93548	32.8387
2011	1	583	-4.5	0	2.54194	1.09355	25.6774
2011	2	547	-0.075	0.439286	1.83929	2.95714	50.6071
2011	3	651	8.04839	0	2.67419	2.5871	24.4516
2011	4	919	15.22	0.51	2.83333	5.76333	35.5333
2011	5	1590	21.3129	0.703226	2.89355	9.14194	37.3226
2011	6	2454	26.4	3.91333	2.33667	17.0433	51.8667
2011	7	3244	27.4548	8.57097	1.90968	23.9903	67.1935
2011	8	3940	26.3516	5.52581	1.91935	24.3452	71.7742
2011	9	2129	20.2	2.13333	1.87667	14.0833	59.9333
2011	10	1137	14.2355	1.12903	1.62258	9.84516	61.9032
2011	11	724	7.11	0.706667	1.64667	5.76333	55.5667
2011	12	607	-1.04194	0.0935484	2.08065	2.69032	47.4194
2012	1	464	-3.58065	0.00322581	2.16129	2.06129	44.0645
2012	2	411	-1.31379	0	2.39655	1.7069	30.3103
2012	3	518	5.93871	0.296774	2.55806	3.47742	40.0645
2012	4	760	16.15	1.78333	2.72	7.01	38.2
2012	5	1432	22.8097	1.00968	2.32258	11.2452	42.5484
2012	6	1755	24.96	3.46333	2.25667	18.1333	59.8667
2012	7	2023	27.4355	9.16129	1.96129	25.171	70.7097
2012	8	2077	25.9548	1.93226	1.91613	23.3581	70.4516
2012	9	1443	21.07	2.70667	1.97333	14.78	59.9
2012	10	1170	14.6032	0.690323	1.85484	8.8	54.4839
2012	11	642	4.32667	2.70333	2.29667	4.26333	50.7
2012	12	491	-4.2129	0.245161	2.29032	2.28065	48.7742
